# Supplementary material for: Previous High-Intensity Breastfeeding Lowers the Risk of an Abnormal Fasting Glucose in a Subsequent Pregnancy Oral Glucose Tolerance Test
Source: Nutrients. 2023 Dec 21;16(1):28. doi: 10.3390/nu16010028 (PMC10780944; doi:10.3390/nu16010028)
Supplement: Supplementary file 1 [file nutrients-16-00028-s001.zip]

Archive with 1 entries (1 files):
- nutrients-2766401-supplementary.pdf
